# Supplementary material for: A Survey of Mobile Apps for the Care Management of Patients with Dementia
Source: Healthcare (Basel). 2022 Jun 23;10(7):1173. doi: 10.3390/healthcare10071173 (PMC9317040; doi:10.3390/healthcare10071173)
Supplement: Supplementary file 1 [file healthcare-10-01173-s001.zip]

Archive with 1 entries (1 files):
- healthcare-1748408-supplementary.pdf
